# Supplementary material for: Inexpensive, Accurate, and Stable Method to Quantitate Blood Alanine Aminotransferase (ALT) Levels
Source: Methods Protoc. 2022 Oct 14;5(5):81. doi: 10.3390/mps5050081 (PMC9610295; doi:10.3390/mps5050081)
Supplement: Supplementary file 1 [file mps-05-00081-s001.zip]

Archive with 1 entries (1 files):
- mps-1911333-supplementary.xlsx
