# Supplementary material for: Inexpensive, Accurate, and Stable Method to Quantitate Blood Alanine Aminotransferase (ALT) Levels
Source: Methods Protoc. 2022 Oct 14;5(5):81. doi: 10.3390/mps5050081 (PMC9610295; doi:10.3390/mps5050081)
Supplement: Supplementary file 1 [file mps-05-00081-s001.zip › mps-1911333-supplementary.xlsx]

## Sheet: Sheet1
Raw Data
Figure S1
A					B					C
	0.12 mM NADH	0.75 mM NADH	1.5 mM NADH			0.12 mM NADH	0.75 mM NADH	1.5 mM NADH			0.12 mM NADH	0.75 mM NADH	1.5 mM NADH
0	-5.218	4.351	0.323		0	0.944	1.344	0.386		0	1.123	-0.015	0.492
3.90625	0.899	1.158	2.1495		3.90625	1.074	0.7495	1.3775		3.90625	1.0895	0.7875	1.373
7.8125	1.3775	1.631	-3.1735		7.8125	1.741	1.982	2.144		7.8125	1.68	2.0045	1.9915
15.625	1.962	2.144	2.077		15.625	2.4325	3.278	2.5595		15.625	2.386	2.807	2.785
31.25	3.2965	3.3985	3.1765		31.25	3.5285	4.499	3.839		31.25	-0.239	4.5095	-3.7075
62.5	9.7675	13.151	5.0615		62.5	-2.3345	7.723	6.249		62.5	-3.8	8.572	7.3215
125	0.607	11.958	9.4265		125	-0.554	13.659	11.4015		125	-0.042	14.207	12.0365
250	-0.063	23.057	17.894		250	-0.5145	26.6365	22.2		250	-0.3595	39.389	23.7495
500	-0.372	45.8055	37.271		500	-0.4465	51.1495	47.203		500	0.3535	-0.2085	51.733
1000	-0.73	85.9135	79.331		1000	-0.7455	0.5175	102.969		1000	0.0045	0.257	103.159
Figure S2
A				B				C
	1.5 mM NADH	Commercial Kit			1.5 mM NADH	Commercial Kit			1.5 mM NADH	Commercial Kit
0	0.352	2.305		0	7.4295	0.965		0	-1.4335	0.569
3.90625	-2.5915	0.396		3.90625	-1.6795	0.438		3.90625	2.569	0.4115
7.8125	-0.919	0.6405		7.8125	1.091	0.662		7.8125	1.253	1.9835
15.625	0.067	1.144		15.625	1.442	1.1625		15.625	1.5525	1.348
31.25	1.88	2.1035		31.25	2.537	2.1945		31.25	2.726	2.1815
62.5	3.898	4.2295		62.5	4.515	4.5285		62.5	4.7345	4.3005
125	7.406	8.463		125	8.112	8.656		125	8.1985	8.548
250	14.715	16.5945		250	16.253	17.428		250	16.4155	16.1425
500	30.909	32.473		500	33.955	23.859		500	35.014	0.3425
1000	65.179	61.256		1000	74.025	0.9705		1000	75.5455	0.312
Table S3
1st run	1.5 mM NADH 1 month	1.5 mM NADH 2 months	1.5 mM NADH 5 months			2nd run	1.5 mM NADH 1 month	1.5 mM NADH 2 months	1.5 mM NADH 5 months			3rd run	1.5 mM NADH 1 month	1.5 mM NADH 2 months	1.5 mM NADH 5 months
0	-8.309	-14.583	-4.5975			0	1.4505	-2.4	-2.6195			0	-2.028	-3.692	-1.4375
3.90625	-3.544	-2.6625	-7.968			3.90625	2.2225	0.8305	-1.9175			3.90625	-1.357	0.895	-1.832
7.8125	-1.456	0.641	-8.4545			7.8125	1.1415	1.169	-0.8935			7.8125	0.712	1.021	-4.881
15.625	-0.6365	1.098	-5.0545			15.625	1.1345	3.9765	1.087			15.625	1.137	1.5065	0.8955
31.25	1.94	1.9345	1.235			31.25	3.249	2.1905	2.024			31.25	2.4925	2.232	1.937
62.5	5.29	4.011	3.8795			62.5	4.797	3.947	3.8265			62.5	4.084	3.776	4.1565
125	7.004	7.3175	7.674			125	7.3775	7.5215	8.203			125	7.3915	7.4755	7.8685
250	14.415	14.0755	15.59			250	15.2745	15.0825	16.5605			250	15.523	14.671	16.888
500	29.1625	28.424	30.3805			500	31.811	31.4825	32.1665			500	30.6295	30.47	32.109
1000	65.169	66.404	62.351			1000	63.544	66.0925	66.33			1000	63.1135	66.6085	68.253
Precision
Sample 1	Run 1	412.225	405.751	430.297	402.063	408.537	389.606	376.37	388.991	387.434	410.299	405.095	402.596	397.473	392.146	385.631	390.466	394.154	386	370.961	377.23
	Run 2	420.586	414.096	410.912	397.358	402.584	393.154	374.539	402.38	384.091	415.116	414.014	409.932	388.622	385.234	385.357	377.845	385.316	381.846	364.21	388.704
	Run 3	427.033	404.395	419.723	406.859	410.284	392.324	382.383	391.029	389.526	411.203	407.987	405.063	398.631	393.494	392.742	387.103	390.486	389.233	367.723	383.302
Sample 2	Run 1	208.033	202.174	221.351	197.174	196.437	191.314	192.626	191.806	182.299	216.393	201.108	203.444	189.511	196.56	187.381	191.314	192.462	187.217	193.896	199.715
	Run 2	216.759	204.39	222.393	204.431	200.308	194.021	191.735	189.98	181.407	215.616	207.778	208.35	194.674	201.818	191.449	200.185	194.225	190.347	196.838	192.347
	Run 3	213.56	205.415	189.794	200.653	196.853	200.194	195.391	191.005	185.659	216.65	205.624	213.81	193.01	209.926	188.75	199.024	196.268	205.916	197.061	205.498
Figure S3
	None	EDTA	Heparin
1	54.193	57.679	51.324
2	66.553	47.221	55.527
3	83.901	9.623	6.771
4	82.466	36.695	41.266
5	69.205	14.861	31.424
6	88.955	50.84	55.144
7	95.76	43.401	50.657
8	229.87	214.09	226.134
9	67.12	37.555	26.771
10	75.73	37.438	78.152
11	77.223	73.739	65.875
12	70.886	57.314	53.183
13	46.381	54.925	39.927
14	63.436	61.362	37.057
Figure S4
	None	Mild	Moderate	Severe
1	58.552	65.783	78.386	67.579
2	61.484	70.188	77.326	82.745
3	38.98	19.822	56.603	69.728
4	16.122	69.451	60.456	7.204
5	34.344	42.265	81.855	56.618
6	57.693	60.747	78.938	71.693
7	57.969	77.234	118.022	NoFit
8	223.528	210.019	333.486	187.822
9	0	58.829	74.696	76.464
10	54.995	55.379	77.294	89.349
11	82.47	75.889	93.971	NoFit
12	64.516	94.226	90.222	NoFit
13	42.515	128.112	91.735	176.778
14	123.49	129.858	125.599	124.534
15	49.607	50.885	61.129	58.701
Figure S5
	0 mg/dL	100 mg/dL	200 mg/dL	500 mg/dL	1000 mg/dL	2000 mg/dL	5000 mg/dL	10,000 mg/dL
250	229.62	231.768	223.639	228.265	223.193	227.092	231.487	237.517
125	117.97	120.911	117.772	118.202	118.565	112.898	117.194	131.931
62.5	75.941	75.412	73.264	73.842	71.744	73.413	80.947	79.906
31.25	42.138	42.7	41.759	42.287	49.259	44.749	41.808	54.562
Figure S6
A, B						C
	Undiluted	1:2 diluted	1:5 diluted	1:10 diluted			Actual samples	Theoretical values
1	26.266	8.535	3.471	1.881		Undiluted	62.8222	62.8222
2	25.971	17.913	2.941	1.546		1:2 diluted	33.358	31.4111
3	60.73	31.877	7.637	2.021		1:5 diluted	13.9943	12.5644
4	44.488	23.673	4.137	1.929		1:10 diluted	8.16667	6.28222
5	34.147	19.019	4.157	2.255
6	111.639	55.444	21.831	9.324
7	178.004	98.44	37.102	19.536
8	48.134	20.223	10.011	4.332
9	49.963	23.697	12.192	6.977
10	21.199	13.876	10.069	4.648
11	24.043	17.276	11.654	9.767
12	33.765	20.282	11.995	10.568
13	39.297	19.158	11.897	10.041
14	36.155	25.14	15.752	12.578
15	208.532	105.817	45.068	25.097
